# Supplementary material for: Is Culture Expansion Necessary in Autologous Mesenchymal Stromal Cell Therapy to Obtain Superior Results in the Management of Knee Osteoarthritis?—Meta-Analysis of Randomized Controlled Trials
Source: Bioengineering (Basel). 2021 Dec 16;8(12):220. doi: 10.3390/bioengineering8120220 (PMC8698637; doi:10.3390/bioengineering8120220)
Supplement: Supplementary file 1 [file bioengineering-08-00220-s001.zip]

Archive with 1 entries (1 files):
- bioengineering-1486763-supplementary.pdf
